# Supplementary material for: Sensitivity to Emotion Intensity and Recognition of Emotion Expression in Neurotypical Children
Source: Children (Basel). 2021 Dec 1;8(12):1108. doi: 10.3390/children8121108 (PMC8700579; doi:10.3390/children8121108)
Supplement: Supplementary file 1 [file children-08-01108-s001.zip]

Archive with 1 entries (1 files):
- children-1442076-supplementary.pdf
